# Supplementary material for: Circulating metabolites may illustrate relationship of alcohol consumption with cardiovascular disease
Source: BMC Med. 2023 Nov 16;21:443. doi: 10.1186/s12916-023-03149-2 (PMC10652547; doi:10.1186/s12916-023-03149-2)
Supplement: Supplementary file 8 — Additional file 8: Table. S1. Association between Cumulative Average Alcohol Consumption and Metabolites. Total, total amount of alcohol consumption; beer, beer consumption; wine, wine consumption; liquor, liquor consumption. These alcohol consumptions were average consumption across exams 1 to 5. Linear mixed models were performed adjusting for age, sex, batch, smoking status, BMI, physical activity index and diet score as fixed effect and family relationship as random effect. [file 12916_2023_3149_MOESM8_ESM.xlsx]

## Sheet: Sheet1
Additional file 8: Table.S1. Association between Cumulative Average Alcohol Consumption and Metabolites
	Total alcohol			Beer			Wine			Liquor
Metabolites	Beta	SE	p value	Beta	SE	p value	Beta	SE	p value	Beta	SE	p value
CE 16:1	0.0233324	0.00157333	6.3e-45	0.0182399	0.00229605	5.51e-15	0.0330049	0.00416618	6.5e-15	0.0271759	0.00284754	1.12e-20
PC 32:1	0.0214968	0.00158999	3.1e-38	0.0192835	0.00229045	1.38e-16	0.0257619	0.00420221	1.28e-09	0.0233965	0.00286916	1.1e-15
PC 34:1	0.0194657	0.00165411	5.99e-30	0.0186759	0.0023619	7.28e-15	0.0263335	0.00432049	1.59e-09	0.0180301	0.00297606	1.98e-09
PC-B 36:4	0.0173308	0.0016687	5.18e-24	0.0185385	0.00235916	1.05e-14	0.0169974	0.00435239	0.000100763	0.0158092	0.00298412	1.46e-07
TAG 54:4	-0.0165631	0.00167849	6.17e-22	-0.00656153	0.00239724	0.00631364	-0.029596	0.00432872	1.44e-11	-0.0261024	0.00295307	4.6e-18
PC 32:0	0.0153211	0.00165144	1.13e-19	0.0125426	0.00234417	1.1e-07	0.0231744	0.00426729	7.13e-08	0.0163794	0.00293493	3.12e-08
CE 20:5	0.0144925	0.00166049	1.14e-17	0.00796928	0.00235686	0.000750781	0.025652	0.00427202	2.73e-09	0.0194655	0.00293082	5.21e-11
LPC 20:5	0.0133149	0.00165077	2.17e-15	0.00915104	0.00233326	9.41e-05	0.0234104	0.00424201	4.4e-08	0.0153584	0.00291897	1.77e-07
TAG 52:4	-0.0129831	0.00164808	9.05e-15	-0.00619115	0.00233491	0.00814535	-0.0233741	0.00422889	4.2e-08	-0.0189206	0.00290006	1.11e-10
TAG 54:5	-0.0132678	0.00169182	1.18e-14	-0.00387773	0.0024001	0.1065	-0.0267071	0.00433297	1.05e-09	-0.0219093	0.00296814	3.41e-13
TAG 52:3	-0.012873	0.00164976	1.58e-14	-0.00670765	0.00233992	0.00424033	-0.0210915	0.00423751	7.65e-07	-0.0184814	0.00290126	2.94e-10
TAG 48:0	0.0121762	0.00162885	1.74e-13	0.00706518	0.00230085	0.00219641	0.0199029	0.00417339	2.14e-06	0.0169424	0.00286159	4.48e-09
fumarate-malate	0.0124183	0.00170592	7e-13	0.0095817	0.00240879	7.48e-05	0.0191773	0.00438202	1.34e-05	0.0140518	0.00300957	3.46e-06
SM 24:1	0.0119314	0.00170701	5.17e-12	0.0129152	0.00240291	9.65e-08	0.014803	0.00438153	0.000758444	0.00944532	0.00301967	0.00181401
dimethylglycine	-0.00951091	0.00137539	7.48e-12	-0.00177577	0.00196867	0.367225	-0.02487	0.00346675	1.26e-12	-0.0142233	0.00242492	5.75e-09
xanthurenate	0.0110091	0.00164281	3.53e-11	0.00813817	0.00231535	0.000460695	0.023187	0.00419787	4.29e-08	0.0101726	0.00290112	0.000475395
PC 34:4	0.0108775	0.00166123	9.52e-11	0.0116854	0.00233576	6.73e-07	0.0126969	0.0042639	0.00297724	0.00872891	0.00293541	0.00301703
TAG 52:5	-0.0105229	0.00167278	4.81e-10	-0.00409214	0.00236116	0.0834011	-0.0202144	0.00427643	2.62e-06	-0.0162411	0.00293547	4.08e-08
PC 36:3	0.0104809	0.00168478	7.39e-10	0.0140045	0.00235983	4.12e-09	0.0075159	0.00432525	0.0825908	0.00654786	0.00297677	0.0280717
SM 18:1	-0.00985269	0.00159533	9.72e-10	-0.0056706	0.00224958	0.0118736	-0.0176585	0.00407987	1.66e-05	-0.0130526	0.00280502	3.73e-06
2-Hydroxyglutaric acid	0.0103207	0.00168129	1.22e-09	0.00277389	0.00237445	0.24301	0.0317895	0.00425841	1.88e-13	0.0122843	0.00295911	3.6e-05
LPE 20:4	0.0105278	0.0017172	1.28e-09	0.014702	0.00240334	1.39e-09	0.00915593	0.00440157	0.0377791	0.00494056	0.00303337	0.1037
2-hydroxybutyric acid	0.0101058	0.00165872	1.61e-09	0.00866688	0.00233094	0.000212383	0.0122193	0.00425254	0.00415108	0.0115425	0.00291779	8.19e-05
TAG 54:3	-0.010167	0.00167237	1.74e-09	-0.00291274	0.00235671	0.216788	-0.0224119	0.00426404	1.82e-07	-0.0157127	0.00293307	1.06e-07
hippurate	-0.0102458	0.00169618	2.2e-09	-0.00875302	0.00238687	0.000258863	-0.0113422	0.0043532	0.0093179	-0.0119926	0.00298474	6.33e-05
glutamine	-0.00827857	0.001387	3.12e-09	-0.00454179	0.00198415	0.0222463	-0.0151725	0.00352245	1.78e-05	-0.0114607	0.00245264	3.3e-06
CE 18:3	0.0097997	0.00165913	4.86e-09	0.0062494	0.00233804	0.00764799	0.0150957	0.00424081	0.000389761	0.0128755	0.0029136	1.11e-05
TAG 50:2	0.00932711	0.00162467	1.26e-08	0.00626017	0.0022831	0.00622192	0.0129529	0.0041513	0.00186177	0.0127841	0.00284812	8.05e-06
TAG 48:1	0.009416	0.00164594	1.42e-08	0.00507488	0.00231518	0.0286214	0.0160912	0.00420083	0.000136271	0.0133858	0.00288516	3.98e-06
malate	0.00928686	0.00164607	2.22e-08	0.00628113	0.0023126	0.00672645	0.0109163	0.00421922	0.0098213	0.0133819	0.00288842	4.11e-06
CE 18:0	-0.00914719	0.00162507	2.39e-08	-0.00348602	0.00229234	0.128662	-0.0156741	0.00415218	0.00016998	-0.0152122	0.0028462	1.13e-07
thyroxine	-0.00831408	0.00149179	3.07e-08	-0.00699732	0.00213073	0.00105222	-0.0131048	0.00379015	0.00056363	-0.00864326	0.00264307	0.00110462
CE 20:4	0.00904663	0.00165943	6.36e-08	0.00760132	0.00233113	0.0011505	0.0104733	0.00424512	0.0137947	0.0106016	0.00291522	0.000291039
TAG 58:11	0.00875068	0.00170036	3.22e-07	0.00774133	0.0023823	0.00119655	0.0136476	0.00434569	0.00173871	0.00836544	0.00299143	0.00527054
PC 38:6	0.00852107	0.00165947	3.42e-07	0.00460854	0.00232749	0.0479863	0.0164746	0.00423695	0.000107953	0.0108421	0.00291393	0.000210246
LPC 20:4	0.00832741	0.00166961	7.26e-07	0.011678	0.0023333	6.66e-07	0.00833152	0.00427422	0.0515596	0.00332624	0.00294319	0.258699
LPE 16:0	0.0083496	0.00172308	1.47e-06	0.00816797	0.00241642	0.000753794	0.015381	0.00439782	0.000491534	0.00559853	0.00303386	0.0652974
isoleucine	-0.00644882	0.00133329	1.49e-06	-0.00584743	0.00189526	0.00207891	-0.0127201	0.0033585	0.000159552	-0.00448288	0.00235102	0.0567818
SM 22:0	-0.00821285	0.00170835	1.77e-06	-0.00400013	0.00240521	0.0966198	-0.0106452	0.0043606	0.014819	-0.0139526	0.00298971	3.5e-06
valine	-0.0066355	0.00138319	1.8e-06	-0.00502573	0.00197041	0.010874	-0.0136764	0.00349057	9.42e-05	-0.00602481	0.00244106	0.0137178
TAG 50:1	0.00827334	0.00174446	2.51e-06	0.00452609	0.00246035	0.0662053	0.0175399	0.004579	0.00013817	0.00995117	0.0029402	0.000748712
PC 32:2	0.00783714	0.00167279	3.2e-06	0.00782463	0.00234789	0.000893497	0.00895692	0.00427487	0.0364126	0.00726733	0.00294105	0.0136481
TAG 58:10	0.00761393	0.00167369	6.08e-06	0.00776203	0.00234086	0.000948092	0.0117684	0.0042748	0.00601812	0.00557157	0.00294377	0.0587058
PC 34:3	0.00742639	0.0016425	6.92e-06	0.0111912	0.00229612	1.28e-06	-0.00049256	0.0042021	0.906713	0.00519984	0.00288897	0.0721937
proline	-0.00672569	0.00149851	7.85e-06	-0.00874158	0.00213021	4.33e-05	-0.000913991	0.00380335	0.810128	-0.00671791	0.00264824	0.0113116
TAG 46:0	0.00789155	0.00178453	1.12e-05	0.00315767	0.00252445	0.211371	0.018205	0.00469074	0.000112812	0.0106352	0.00301065	0.000435819
LPC 14:0	0.00750492	0.00173401	1.66e-05	0.0057671	0.00243316	0.0179765	0.012557	0.0044248	0.00463816	0.00797023	0.00304592	0.00901954
LPC 16:1	0.00744824	0.00172606	1.76e-05	0.0119555	0.0024084	8.18e-07	-0.000657913	0.00441453	0.881559	0.00440542	0.00303573	0.147057
ornithine	-0.00655789	0.00152539	1.85e-05	-0.00475443	0.0021741	0.0289412	-0.0125347	0.00386252	0.00120518	-0.0064343	0.00269596	0.0171531
Hyocholic acid	0.00721883	0.00171031	2.67e-05	0.00392625	0.00239936	0.102093	0.0117868	0.00436675	0.00707364	0.0104036	0.00299803	0.00054357
leucine	-0.00549591	0.0013199	3.35e-05	-0.0043541	0.00187638	0.0204774	-0.0110035	0.00332444	0.000960353	-0.00468588	0.00232509	0.0440841
citrulline	-0.00619741	0.00149246	3.51e-05	-0.000617716	0.00212461	0.771296	-0.0163671	0.0037688	1.52e-05	-0.00991908	0.00262798	0.000168025
carnitine	0.0061072	0.00148055	3.96e-05	0.00872878	0.0021043	3.58e-05	-0.00163838	0.00374817	0.662106	0.00670556	0.00261323	0.0104054
xanthosine	-0.00560103	0.00136809	4.51e-05	-0.00655465	0.00194484	0.000774206	-0.0105615	0.00346124	0.0023268	-0.0019803	0.00241827	0.413006
CE 14:0	0.00668184	0.00164979	5.53e-05	0.00259279	0.00231963	0.263952	0.0168203	0.00419076	6.45e-05	0.00849718	0.00289284	0.0033906
glycerol	0.00594554	0.00149638	7.58e-05	0.00662981	0.00208605	0.00152633	0.00325201	0.00367859	0.376884	0.0068509	0.002836	0.015879
PC 38:4	0.00674899	0.00170233	7.9e-05	0.0111844	0.00237316	2.81e-06	-0.000706741	0.00434866	0.870931	0.00324919	0.00299123	0.277648
TAG 60:12	0.00670791	0.00170475	8.93e-05	0.00485267	0.00238694	0.0423294	0.0148548	0.00434228	0.000650567	0.00609501	0.00299392	0.0420479
Glycodeoxycholic acid	0.00655235	0.00169944	0.000123183	0.00250031	0.00238085	0.293904	0.0111067	0.0043358	0.0105716	0.0109998	0.00297465	0.000229882
LPC 16:0	0.00661012	0.00172612	0.000136805	0.00794817	0.00241432	0.00103107	0.0081768	0.00440555	0.0637596	0.00400106	0.00303291	0.187415
3-Hydroxybutyric acid	0.00628063	0.00171208	0.000257551	0.00812172	0.00239426	0.00072202	0.00224118	0.00437208	0.608341	0.00526122	0.00300377	0.080176
DAG 34:2	-0.00603735	0.00165251	0.000272841	-0.00204299	0.00231829	0.378406	-0.0139034	0.00420039	0.000967924	-0.00850132	0.00289243	0.00337057
3-Ureidopropionic acid	0.00525598	0.00145231	0.000307639	0.00212473	0.00206651	0.304071	0.000713586	0.00368134	0.846334	0.0129531	0.00254972	4.35e-07
serine	-0.00547376	0.00152616	0.000348088	-0.00646656	0.00217089	0.0029509	-0.00140085	0.00387116	0.717513	-0.00642396	0.00269491	0.0172887
TAG 50:4	-0.00603692	0.00168289	0.000351196	-0.00193828	0.00236283	0.412237	-0.0123965	0.0042791	0.00385407	-0.00958305	0.00294458	0.00117612
aminoadipate	-0.0055317	0.00156282	0.000420149	-0.00749721	0.00217886	0.000605028	-0.00726934	0.00396596	0.0671249	-0.00151382	0.00273202	0.579639
SDMA	-0.00528396	0.00152897	0.000567073	-0.00467682	0.00217852	0.0320054	-0.00917338	0.00386782	0.0178587	-0.00443055	0.00270053	0.101131
2-oxoglutaric acid¬†	0.00580595	0.00170325	0.000679917	0.00634102	0.00238188	0.00789435	0.00242481	0.00434688	0.577093	0.00671919	0.00298443	0.0245867
uridine	-0.00565083	0.00166116	0.00069741	-0.00363339	0.00232989	0.119218	-0.00659461	0.00423694	0.119932	-0.00861427	0.00290829	0.00313278
PC 34:2	0.00581966	0.00171365	0.000711839	0.00453283	0.00240441	0.059705	0.00898735	0.00436151	0.0396121	0.00635674	0.00300411	0.0346029
TAG 50:5	-0.00570293	0.00169845	0.000816954	-0.00110344	0.00238411	0.643593	-0.012165	0.00431599	0.00492364	-0.0100559	0.00296998	0.00073866
SM 22:1	-0.00547579	0.00166839	0.00106785	-0.00065751	0.00234112	0.778885	-0.0105348	0.00424015	0.013143	-0.0109824	0.00291404	0.000174142
TAG 46:1	0.00535581	0.00166253	0.00131849	0.00238106	0.00232889	0.30685	0.00972792	0.00422578	0.0215481	0.00819925	0.00290692	0.00489315
LPC 22:6	0.00541543	0.00168987	0.00139716	0.0032285	0.00236409	0.172374	0.0137349	0.00430063	0.00145089	0.00510415	0.00296477	0.0854667
CE 18:1	0.005084	0.00159301	0.00146191	0.00564968	0.00222643	0.0113219	0.00565801	0.00405606	0.163356	0.00381121	0.00279096	0.172401
TAG 52:1	0.00501093	0.00161151	0.00192989	0.00475332	0.00224915	0.0348281	0.00500229	0.00409548	0.22223	0.00576123	0.00281589	0.0410338
creatine	0.00422051	0.0013841	0.00234275	0.0063648	0.00196776	0.00125078	-0.000348391	0.00350569	0.920854	0.00345429	0.00244409	0.157813
L-Glutamic acid	0.00471859	0.00155445	0.00245137	0.000538784	0.00221464	0.807827	0.0101793	0.00393225	0.00974833	0.0092263	0.00273882	0.000778568
CE 20:3	0.00495572	0.00163667	0.0025286	0.00457097	0.00229331	0.0465276	0.00574671	0.00416327	0.167808	0.00513966	0.00286668	0.0733074
orotate	0.00519126	0.00173381	0.00282321	0.000960611	0.002433	0.69306	0.00876371	0.00441304	0.047335	0.0102265	0.00303089	0.000770501
ADMA	-0.00459747	0.00154976	0.00306937	-0.00188443	0.00220802	0.393576	-0.0101408	0.00392192	0.00983258	-0.00620984	0.00273546	0.023372
DAG 36:2	-0.00488495	0.00165145	0.00317305	-0.000579177	0.00231006	0.802085	-0.0117164	0.00419573	0.00533578	-0.00824388	0.00288662	0.00438496
cystathionine	-0.00485823	0.00166239	0.00355511	-0.0063126	0.00232585	0.00676575	-0.00135098	0.00423206	0.749625	-0.00413333	0.00291118	0.15599
TAG 44:1	0.00486782	0.00167771	0.00379951	0.00093753	0.00234978	0.689994	0.010738	0.00426428	0.0119611	0.00846235	0.00293323	0.0040026
gentisate	0.00491246	0.0017104	0.00416773	0.00327359	0.00239632	0.172233	0.0124897	0.00435217	0.00419868	0.00400131	0.00299809	0.182321
creatinine	-0.00378512	0.00132742	0.00442388	-0.00420133	0.00188571	0.0260619	-0.00308435	0.00335397	0.357957	-0.00336293	0.00233889	0.150736
betaine	-0.00404783	0.00144347	0.00512268	0.00240091	0.00205582	0.243089	-0.0180044	0.00363194	8.15e-07	-0.00728563	0.00254427	0.0042604
quinolinate	-0.00438379	0.00156828	0.00528941	-0.00593144	0.00219278	0.00695271	-0.0064463	0.00399408	0.106867	-0.000955581	0.00274855	0.728167
PC 38:2	0.00466521	0.00167143	0.00535693	0.00652605	0.00233874	0.00536937	0.00423157	0.00425746	0.320515	0.00212863	0.00293127	0.467907
taurocholate	0.00471029	0.00172161	0.00633494	0.000660701	0.00241187	0.784192	0.00663753	0.00438826	0.130722	0.0103289	0.00300874	0.000622791
TAG 58:9	0.00452975	0.00168279	0.007231	0.00596946	0.00234564	0.0110873	0.00509845	0.00428854	0.234794	0.00187049	0.00294918	0.526076
SM 14:0	0.00456817	0.00169926	0.00730642	0.00455263	0.00237691	0.0557464	0.00611861	0.00433034	0.157994	0.00389531	0.00297978	0.191443
glycine	-0.0039537	0.0014827	0.00776328	-0.00413086	0.00210757	0.0502202	-0.0042716	0.00375047	0.254945	-0.00391699	0.00261463	0.134363
TAG 54:2	-0.00436633	0.00164309	0.00800663	0.000363719	0.00229925	0.87434	-0.0117773	0.00416747	0.00481178	-0.00803599	0.00286853	0.00519092
TAG 58:6	0.00482206	0.00185234	0.00941005	0.0072573	0.00260911	0.00554123	0.000808132	0.00487219	0.868305	0.00297797	0.00312703	0.341225
tyrosine	0.00378959	0.00147009	0.0100584	-0.000147619	0.00209159	0.943745	0.00887119	0.00371018	0.0169501	0.00787213	0.00258628	0.00238557
TAG 48:4	-0.00429597	0.00170117	0.0117208	-0.00179877	0.00238414	0.450751	-0.00942113	0.00432042	0.0294569	-0.00590795	0.0029767	0.0474611
TAG 52:6	-0.00407043	0.00167781	0.015449	5.91e-06	0.00235072	0.997995	-0.0097973	0.00426717	0.0218942	-0.007969	0.00293411	0.00672772
LPE 18:1	0.00413528	0.00170962	0.015757	0.00808967	0.00238683	0.000729537	0.00320889	0.00435583	0.461493	-0.00132956	0.00299751	0.657467
histidine	-0.00377306	0.00156956	0.016368	-0.00487041	0.00223341	0.0293936	0.000721155	0.00397355	0.856014	-0.00453809	0.00276986	0.101597
sucrose	-0.00398196	0.00167202	0.0174359	-0.0021468	0.00234356	0.359877	-0.00789996	0.00425224	0.0635013	-0.00507593	0.00292704	0.0832146
TAG 54:7	-0.00400522	0.00170238	0.0188389	0.000225033	0.00238021	0.924698	-0.0100241	0.0043313	0.0208609	-0.00806433	0.00297837	0.00689807
tryptophan	-0.00335959	0.00146794	0.0222684	-0.00623025	0.00208367	0.00284487	0.00105334	0.00371663	0.776908	-0.00120603	0.0025905	0.641613
4-Hydroxyproline	0.00351785	0.00153913	0.0224456	0.00367747	0.00218857	0.0931517	0.00298319	0.00389255	0.443594	0.0042104	0.00271357	0.121012
lysine	-0.00351754	0.00155265	0.0236542	-0.00437048	0.00221055	0.0482533	0.00047322	0.00392527	0.904061	-0.00416238	0.00273936	0.1289
TAG 48:2	0.00371605	0.00166296	0.0256741	0.00209366	0.00232636	0.368362	0.00614882	0.00422496	0.1459	0.0053133	0.00290735	0.0679313
LPE 18:0	0.00381998	0.00173736	0.0281363	0.00592681	0.00242869	0.0148555	0.00847933	0.00442178	0.0554576	-0.00146883	0.00304577	0.629736
inositol	0.00353857	0.00160969	0.0281677	0.0011373	0.00225116	0.613531	0.0116855	0.00408855	0.00435478	0.00361349	0.0028164	0.199798
LPE 22:6	-0.00376647	0.00173689	0.030366	-4.62e-05	0.00243235	0.984837	-0.00740192	0.00442222	0.0944986	-0.00785029	0.00303941	0.0099477
asparagine	-0.00314837	0.00152809	0.039576	-0.00226994	0.00217321	0.296455	-0.00430541	0.00386901	0.266013	-0.00432951	0.00269549	0.108484
LPC 18:0	-0.00356659	0.00174171	0.0408572	0.000621851	0.0024388	0.798792	-0.00825131	0.00443293	0.0630008	-0.00791404	0.00304722	0.00954571
PC 38:5	0.00347798	0.00171058	0.0423076	0.00871321	0.00238452	0.000272236	-0.00753803	0.00435248	0.0836171	0.000344063	0.00299716	0.908631
kynurenine	-0.0031294	0.00158354	0.0484185	-0.00491901	0.00221017	0.0262728	-0.00337928	0.00402815	0.401727	-0.000132041	0.00277013	0.961992
L-Targinine	-0.00307019	0.00155601	0.048705	-0.000214611	0.00221455	0.922814	-0.0045673	0.00393619	0.246137	-0.00673348	0.00274197	0.0141981
TAG 58:8	0.0033347	0.00169572	0.049526	0.00468739	0.00236516	0.0477838	0.0015585	0.00432042	0.718383	0.00198919	0.00297074	0.503279
LPC 20:3	0.00336609	0.00173414	0.0525436	0.00588958	0.00242341	0.0152712	0.00659627	0.00441207	0.135233	-0.00175346	0.00303789	0.563944
phenylalanine	-0.00278098	0.00145642	0.0564332	-0.00320468	0.00207063	0.121955	-0.00366492	0.00367566	0.318923	-0.00175232	0.00256623	0.494838
citrate	-0.00314864	0.00166705	0.0592284	-0.00407871	0.00233262	0.0806905	-0.00450166	0.00424117	0.28877	-0.00123688	0.00291842	0.671794
pyridoxate	0.00290452	0.00158729	0.0675824	0.00585492	0.00221924	0.00846952	-0.00050135	0.00403786	0.901213	-0.000164212	0.00277905	0.952893
thiamine	-0.00278326	0.00153211	0.0695189	0.00126476	0.00218125	0.562134	-0.0132321	0.00386563	0.000639688	-0.00423426	0.00270229	0.117392
Kynurenic acid	0.00276324	0.00152369	0.0699945	-0.000349326	0.00216922	0.87209	0.00576181	0.00384632	0.134388	0.00650656	0.00268341	0.0154627
PC-A 36:4	0.00305962	0.00168777	0.0701732	0.00429783	0.00235654	0.068498	0.00321548	0.00429388	0.454132	0.000939836	0.00295496	0.750514
urate	0.00305791	0.00168908	0.070548	0.00246073	0.0023605	0.297461	-0.00788033	0.00429745	0.0670071	0.00924777	0.00294902	0.001766
xanthine	-0.00264385	0.00149249	0.076807	-0.00326533	0.00208718	0.11804	-0.00171497	0.00380045	0.651909	-0.00199401	0.0026128	0.445552
propionate	0.00300798	0.00170316	0.0776963	0.0013044	0.0023842	0.584436	0.00419138	0.00433232	0.333557	0.00526122	0.00297836	0.0776361
lactate	0.0029159	0.00166146	0.0795756	0.000551353	0.00231692	0.811957	0.00746121	0.00420877	0.0765857	0.00467538	0.00289531	0.106683
CE 16:0	0.0028993	0.00166749	0.0824053	0.00420011	0.00232869	0.0716043	0.00222274	0.00423778	0.60005	0.00100001	0.0029163	0.731748
PC 36:1	0.00290416	0.00170073	0.0880361	0.00350301	0.00238015	0.141417	0.00561745	0.00431895	0.193693	0.000777769	0.00297637	0.793907
TAG 58:7	0.00318472	0.00188655	0.0917865	0.00561603	0.00265643	0.0348215	-0.000247002	0.00496651	0.960348	0.00106178	0.00318484	0.738934
amp	-0.00287778	0.00171641	0.0939444	0.00146941	0.00240353	0.541112	-0.0111082	0.00436029	0.0110035	-0.00580869	0.00300194	0.053289
fructose-glucose-galactose	0.00267858	0.00159956	0.0943457	0.00488048	0.00223119	0.028957	0.0015445	0.00407029	0.704433	-8.93e-05	0.0027985	0.974539
methionine	-0.00250377	0.00152545	0.100983	-0.00236663	0.00217129	0.275941	-0.00360641	0.00385862	0.350159	-0.00228145	0.00269166	0.396826
glycocholate	0.00277507	0.00169912	0.102749	0.000142051	0.0023786	0.952391	0.00206725	0.00431877	0.632286	0.00735423	0.00296743	0.0133728
TAG 56:3	-0.00272333	0.00167286	0.103865	0.00334751	0.00233544	0.152086	-0.00987477	0.00425021	0.0203698	-0.00864809	0.00292158	0.00315202
CE 22:6	0.00259186	0.00166006	0.118784	-0.00123502	0.00231879	0.594425	0.00693748	0.00422042	0.10055	0.00637299	0.0029022	0.0283385
phosphoglycerate	-0.00271574	0.0017448	0.119925	0.000454499	0.00244366	0.852491	-0.00558195	0.00443522	0.208502	-0.00616652	0.00305042	0.0435043
SM 18:0	-0.00257843	0.00167702	0.124502	-0.0012086	0.00234606	0.606561	-0.00182181	0.00426956	0.669696	-0.00515537	0.00293532	0.0793553
cotinine	0.00133919	0.000889788	0.132563	0.00235642	0.00125757	0.061196	-0.00176935	0.00223459	0.428631	0.00173836	0.00155909	0.265076
2-Aminoisobutyric acid	-0.00226146	0.0015313	0.139977	-0.00100675	0.00217662	0.643783	-0.010665	0.00386617	0.0058921	-0.000234573	0.00270028	0.930789
5-Hydroxyindoleacetic acid	0.00218843	0.00151309	0.148339	0.00839295	0.00214541	9.65e-05	0.00257465	0.00382503	0.501005	-0.00716524	0.00266445	0.00725898
LPE 18:2	0.00243412	0.00171801	0.156862	0.00657466	0.00239973	0.00626373	-0.000906662	0.00436839	0.835624	-0.00225742	0.00300653	0.452936
TAG 54:1	0.00249518	0.00176843	0.158655	0.00113466	0.0024846	0.648031	0.00539646	0.00463735	0.244904	0.00349418	0.00297382	0.24036
Indole-3-propionic acid	-0.00236122	0.00169293	0.163413	-0.0028768	0.00236929	0.224972	0.0109687	0.0042978	0.0108609	-0.00805587	0.00295598	0.0065427
SM 16:0	-0.00235959	0.00171498	0.169184	0.000180842	0.00240125	0.939983	-0.008004	0.00435719	0.066527	-0.0036827	0.00300126	0.220107
TAG 52:2	-0.00219236	0.00164977	0.184203	0.00194918	0.00230551	0.398074	-0.00772985	0.00417969	0.0647127	-0.00589772	0.00287843	0.0407422
TAG 54:9	-0.00227091	0.00174917	0.194508	-0.00204633	0.00244516	0.402863	0.00217626	0.00445333	0.625179	-0.00469904	0.00306229	0.125242
TAG 46:2	0.00209852	0.001682	0.21247	-0.000212507	0.00235221	0.928033	0.00493564	0.00427056	0.248079	0.00452017	0.00293925	0.124414
TAG 56:4	-0.00207825	0.00168861	0.218719	0.00370675	0.00235881	0.116412	-0.00844093	0.00429274	0.0495512	-0.00808854	0.00295021	0.00622725
TAG 56:7	0.0020264	0.00168143	0.228438	0.00463938	0.00234215	0.0478992	-0.000739903	0.00427762	0.862711	-0.000882232	0.00294208	0.764344
TAG 56:2	0.00209014	0.00177168	0.238456	0.00301949	0.00249142	0.225896	0.00408883	0.00464378	0.378862	0.000236879	0.00298096	0.936684
Hyocholic acid	0.00203754	0.0017383	0.241432	0.000120737	0.00243228	0.96042	-0.000567976	0.0044242	0.897876	0.00634701	0.00303851	0.0369861
arginine	-0.00179821	0.00160188	0.26184	-0.00171126	0.00227584	0.452239	0.00155739	0.00405634	0.70109	-0.00363706	0.00282377	0.197982
TAG 48:3	-0.00189216	0.00168906	0.262892	-0.00132717	0.00236281	0.574459	-0.00311652	0.00428664	0.467386	-0.00222005	0.0029527	0.452315
adipate	-0.00194288	0.00174286	0.265231	-0.00346497	0.00243558	0.155167	-0.00677368	0.00443616	0.127112	0.00271112	0.00305145	0.374513
PC 36:2	-0.00192969	0.0017366	0.266766	0.00124751	0.00243192	0.608089	-0.00408522	0.00441153	0.354664	-0.00596573	0.00303616	0.049717
gdp	0.00189785	0.0017573	0.280423	0.00295318	0.00245742	0.229763	0.00100117	0.0044747	0.823008	0.000651833	0.00307656	0.832253
adp	0.0018669	0.00173653	0.282611	0.00233194	0.00242436	0.336356	0.00294565	0.00442297	0.50558	0.000620949	0.00304091	0.838242
indoxylsulfate	-0.00174409	0.00163934	0.287644	0.00109681	0.00229301	0.632526	-0.0093066	0.004168	0.0257897	-0.0026856	0.00286914	0.349495
TAG 56:10	-0.00178348	0.00173136	0.303221	-0.00136977	0.00242024	0.571552	0.000474284	0.00440681	0.914316	-0.00340133	0.00303112	0.262088
choline	-0.00147145	0.00144705	0.309416	0.00435411	0.00205413	0.0342321	-0.0114999	0.00363943	0.00161728	-0.00535104	0.0025446	0.0356768
GABA	0.00145624	0.001544	0.345782	0.00108975	0.00219566	0.619758	0.00318027	0.00390477	0.41554	0.00111346	0.00272301	0.682679
Uridine diphosphate glucose	-0.00158129	0.00173336	0.361859	-5.75e-05	0.00242192	0.981072	-0.00263308	0.00441268	0.550845	-0.00359089	0.00303291	0.236719
threonine	-0.00140239	0.0015518	0.366323	-0.002791	0.00220665	0.206177	0.00130201	0.00392324	0.740043	-0.000792189	0.00273642	0.772249
pantothenate	0.00140856	0.00165368	0.394553	0.00408105	0.00231304	0.0779911	-0.00573717	0.00420151	0.172418	0.000667937	0.00289325	0.817473
TAG 56:9	0.00130819	0.00168089	0.436604	0.00435921	0.00234445	0.0632828	-0.00134766	0.00427764	0.752794	-0.00229691	0.00294261	0.43525
alanine	-0.00118268	0.0015198	0.43661	-0.00257333	0.0021588	0.233484	0.000649442	0.00384188	0.865791	6.77e-05	0.00267851	0.979828
CE 18:2	-0.00126005	0.00162314	0.437762	-0.000670521	0.0022651	0.767278	-0.00321256	0.0041195	0.435678	-0.00158966	0.00283487	0.575099
niacinamide	-0.00113525	0.00151308	0.453223	-0.00188413	0.00215364	0.38182	0.0014993	0.00382124	0.69486	-0.00129678	0.00266815	0.627037
lactose	0.00128463	0.00172516	0.456671	0.00293881	0.00241319	0.223598	0.000661174	0.0043894	0.8803	-0.00100993	0.00301877	0.738037
Phosphocreatine	-0.00110207	0.00159235	0.489041	-0.00180985	0.0022262	0.416434	0.00169695	0.00405364	0.675586	-0.00119509	0.00278697	0.668155
SM 16:1	0.00108481	0.00158173	0.49298	0.00390721	0.00220988	0.0773702	-0.00420827	0.00401417	0.294742	-0.00103031	0.00276499	0.709508
DAG 34:1	0.00109445	0.00164715	0.506562	0.00257037	0.00229955	0.263946	-0.00266074	0.0041817	0.524746	0.000817205	0.00287794	0.776507
PC 40:6	0.00110384	0.00168124	0.51162	-0.00074139	0.00234773	0.752231	0.0044119	0.00427683	0.30253	0.00225425	0.00294302	0.443886
Glycolic acid	-0.00107842	0.00168442	0.522175	0.000413066	0.00235219	0.860639	-0.00397167	0.00428771	0.35453	-0.00178122	0.00294822	0.545875
glucuronate	0.0010459	0.00165477	0.527506	-0.000250888	0.00230878	0.91349	-0.00161708	0.00420899	0.700918	0.00449326	0.00289185	0.120573
Trimethylamine N-oxide	-0.000960131	0.0015322	0.531015	-0.000439425	0.00217889	0.840205	-0.0081987	0.00386927	0.0342964	0.00184863	0.00270102	0.493839
TAG 58:12	-0.00108596	0.00174178	0.533119	-0.0018516	0.00243546	0.447284	0.00467249	0.00443143	0.291969	-0.00250735	0.00304951	0.41116
LPC 18:1	-0.00105738	0.00170329	0.534888	0.00496459	0.00237756	0.0370541	-0.00880316	0.00432871	0.0422623	-0.00674514	0.00297765	0.023721
hypoxanthine	0.00100882	0.00168294	0.549021	0.0031118	0.00235345	0.186411	-0.00098987	0.00428243	0.817251	-0.00144157	0.0029447	0.624567
pep	0.00102854	0.00173618	0.553712	-0.00185523	0.00242872	0.445133	0.00769647	0.00441459	0.0815842	0.00245483	0.00303831	0.419317
allantoin	-0.000881766	0.00150859	0.558994	0.00355118	0.00214334	0.0978057	-0.0114918	0.00380328	0.00256684	-0.00234798	0.00265804	0.377221
isocitrate	0.00089846	0.00154859	0.56193	0.00154824	0.00215761	0.473197	-0.00616448	0.00391558	0.11574	0.00347715	0.00269558	0.197384
adenosine	0.000878428	0.00155037	0.571094	0.00163859	0.00220535	0.457621	-0.00242504	0.00391944	0.536214	0.00131368	0.00273395	0.630952
3-Hydroxyanthranilic acid	-0.000957167	0.00172813	0.579784	0.00131727	0.00241463	0.585501	-0.000513989	0.00422741	0.903252	-0.00565197	0.00326031	0.0832949
gmp	0.000967865	0.00176644	0.583875	0.00248181	0.00247186	0.315621	-0.00390566	0.00448872	0.384463	0.00110073	0.00308998	0.721752
TAG 56:5	-0.000917235	0.00171178	0.592197	0.00607693	0.00238578	0.0110174	-0.00799137	0.00435146	0.066599	-0.00870031	0.00298973	0.00369783
TAG 56:6	0.000906395	0.00170499	0.595118	0.00516134	0.00237925	0.0303063	-0.00543305	0.00433591	0.210501	-0.00279487	0.00298386	0.349169
Uridine 5'-diphosphate	-0.000915113	0.0017326	0.597501	0.00140723	0.00242341	0.561591	-0.00890692	0.00440417	0.0434162	-0.000930777	0.00303201	0.758923
DAG 36:1	-0.000822363	0.00163806	0.61576	-8.13e-05	0.00228731	0.971644	-0.00326426	0.00415264	0.432023	-0.000657573	0.00285961	0.818178
LPC 18:2	0.000781723	0.00161585	0.62865	0.00439428	0.00225833	0.0519717	0.000435324	0.004104	0.915547	-0.00459449	0.0028239	0.104068
Dimethyl pimelate	0.000764494	0.00168772	0.65067	-0.0035574	0.00235552	0.131315	0.00355181	0.00429443	0.408402	0.00647084	0.00294905	0.0284615
glycerophosphate	0.000663078	0.00170312	0.697118	-0.0014039	0.00237778	0.555047	0.0030365	0.00433478	0.483789	0.0027372	0.0029799	0.358561
Glycerylphosphorylethanolamine	0.000566405	0.00156682	0.717787	-0.00222402	0.00222477	0.317671	0.00423316	0.00396442	0.285825	0.00325571	0.00276096	0.238548
pyruvate	0.000621604	0.0017428	0.721418	0.003115	0.00243808	0.201686	-0.0042269	0.00442797	0.340028	-0.00113628	0.00304829	0.70941
oxalate	-0.000569968	0.00169542	0.736808	-0.0041558	0.00236766	0.0795406	0.00939757	0.00431043	0.0294876	0.000358616	0.00296763	0.903841
serotonin	-0.000506467	0.00156733	0.746644	0.0025625	0.00222943	0.250616	-0.00241203	0.00395603	0.542167	-0.00452497	0.00276081	0.101469
salicylurate	0.000551573	0.00174465	0.751957	0.00114247	0.00243904	0.639599	-0.0026596	0.00444105	0.549404	0.00119749	0.00305349	0.69502
PC 38:3	0.000519182	0.001657	0.754101	0.00582416	0.00231526	0.0120485	0.000391733	0.00420823	0.925854	-0.0076347	0.00289296	0.00844968
taurine	-0.000459264	0.00154245	0.765944	-7.29e-06	0.00219363	0.997349	-0.00329555	0.00389913	0.398163	0.000168514	0.0027197	0.950604
camp	-0.000407683	0.00173228	0.813992	0.000274659	0.00241983	0.909655	-0.00474848	0.00440908	0.281763	0.000567362	0.0030323	0.851617
F1P-F6P-G1P-G6P	0.00028956	0.00169448	0.864351	0.000107861	0.00237058	0.963719	0.0019003	0.00431106	0.659461	-0.000239361	0.00296474	0.935669
D-Ribulose 1,5-bisphosphate	-0.000248742	0.00171704	0.884847	0.00140155	0.00240177	0.559662	-0.00315819	0.00436995	0.470039	-0.00154482	0.00300486	0.607295
sorbitol	-0.00021403	0.00164625	0.896586	-0.00289431	0.00230061	0.208679	0.00450024	0.00418769	0.282811	0.00169283	0.0028797	0.556773
TAG 50:3	0.000172598	0.00165443	0.916934	0.0016468	0.00231288	0.476631	-0.00191191	0.00419947	0.649016	-0.00107479	0.00289135	0.71018
aconitate	-0.000145156	0.00159515	0.927513	-0.000491358	0.00222665	0.825396	-0.00638256	0.00404031	0.114504	0.00354518	0.0027815	0.202777
TAG 56:8	0.000149786	0.00168687	0.929263	0.00262287	0.00235087	0.26483	-0.0021812	0.00429074	0.611325	-0.00276009	0.00295029	0.349753
SM 24:0	-0.000145123	0.00175226	0.934012	0.00122524	0.00245283	0.617528	0.000143014	0.00445246	0.974383	-0.00240728	0.00306557	0.432493
3-Hydroxyanthranilic acid	0.000108142	0.0015255	0.943497	-0.00143836	0.00216921	0.507403	0.000864077	0.00385829	0.822831	0.00225713	0.00268979	0.401548
suberate	0.00011271	0.00173363	0.948176	0.000107078	0.00242664	0.964813	-0.00320954	0.00440562	0.46648	0.0018641	0.00303236	0.538877
inosine	-5.13e-05	0.00164727	0.975183	0.00151652	0.00230417	0.510594	0.00196407	0.00418417	0.638887	-0.00318462	0.00287899	0.268937
TAG 54:8	5.33e-06	0.00169236	0.997487	0.00241069	0.00236666	0.30865	-0.00302169	0.00430176	0.482582	-0.00240783	0.00296029	0.416206
Total, total amount of alcohol consumption; beer, beer consumption; wine, wine consumption; liquor, liquor consumption. These alcohol consumption was average consumption across exams 1 to 5.
Linear mixed models were performed adjusting for age, sex, batch, smoking status, BMI, physical activity index and diet score as fixed effect and family relationship as random effect.
