# Supplementary material for: Circulating metabolites may illustrate relationship of alcohol consumption with cardiovascular disease
Source: BMC Med. 2023 Nov 16;21:443. doi: 10.1186/s12916-023-03149-2 (PMC10652547; doi:10.1186/s12916-023-03149-2)
Supplement: Supplementary file 9 — Additional file 9: Table. S2. Comparison between Each Type of Cumulative Average Alcohol Consumption and Metabolites. Total, total amount of alcohol consumption; beer, beer consumption; wine, wine consumption; liquor, liquor consumption. These alcohol consumptions were average consumption across exams 1 to 5. Linear mixed models were performed adjusting for age, sex, batch, smoking status, BMI, physical activity index and diet score as fixed effect and family relationship as random effect. [file 12916_2023_3149_MOESM9_ESM.xlsx]

## Sheet: Sheet1
Additional file 9: Table.S2. Comparison bewteen Each Type of Cumulative Average Alcohol Consumption and Metabolites
metabolite	beta_beer	pvalue_beer	beta_liquor	pvalue_liquor	beta_wine	pvalue_wine	beer/liqour beta ratio	beer/wine beta ratio	liquor/beer beta ratio	liquor/wine beta ratio	wine/beer beta ratio	wine/liquor beta ratio
LPC 16:1	0.0119555	8.17718e-07	0.00440542	0.147057	-0.000657913	0.881559	2.71383	-18.1719
PC 34:3	0.0111912	1.28117e-06	0.00519984	0.0721937	-0.00049256	0.906713	2.15221	-22.7204
PC 38:4	0.0111844	2.80681e-06	0.00324919	0.277648	-0.000706741	0.870931	3.4422	-15.8253
3-Ureidopropionic acid	0.00212473	0.304071	0.0129531	4.35253e-07	0.000713586	0.846334			6.09634	18.1521
betaine	0.00240091	0.243089	-0.00728563	0.0042604	-0.0180044	8.14937e-07					-7.49898	2.47122
2-Hydroxyglutaric acid	0.00277389	0.24301	0.0122843	3.60186e-05	0.0317895	1.87864e-13					11.4603	2.58782
xanthurenate	0.00813817	0.000460695	0.0101726	0.000475395	0.023187	4.28866e-08					2.84917	2.27937
isoleucine	-0.00584743	0.00207891	-0.00448288	0.0567818	-0.0127201	0.000159552					2.17533	2.83749
valine	-0.00502573	0.010874	-0.00602481	0.0137178	-0.0136764	9.41632e-05					2.72127	2.27001
Total, total amount of alcohol consumption; beer, beer consumption; wine, wine consumption; liquor, liquor consumption. These alcohol consumption was average consumption across exams 1 to 5.
Linear mixed models were performed adjusting for age, sex, batch, smoking status, BMI, physical activity index and diet score as fixed effect and family relationship as random effect
