# Supplementary material for: Circulating metabolites may illustrate relationship of alcohol consumption with cardiovascular disease
Source: BMC Med. 2023 Nov 16;21:443. doi: 10.1186/s12916-023-03149-2 (PMC10652547; doi:10.1186/s12916-023-03149-2)
Supplement: Supplementary file 10 — Additional file 10: Table. S3. Association between Cumulative Average Alcohol Consumption and Metabolites by Sex. Linear mixed models were performed adjusting for age, batch, smoking status, BMI, physical activity index and diet score as fixed effect and family relationship as random effect. [file 12916_2023_3149_MOESM10_ESM.xlsx]

## Sheet: Sheet1
Additional file 10: Table.S3. Association between Cumulative Average Alcohol Consumption and Metabolites by Sex
	Women				Men
Metabolites	Beta	SE	p value	n	Beta	SE	p value	n
betaine	-0.0154238	0.00332587	4.55746e-06	1112	0.000501781	0.00143705	0.727131	1013
CE 14:0	0.0188959	0.00329272	2.10382e-08	899	0.0033273	0.00200741	0.0983479	858
CE 16:1	0.0363715	0.00325953	7.25888e-25	899	0.0189718	0.00182709	4.24883e-22	858
PC 32:0	0.0273036	0.00338172	1.174e-14	899	0.0111027	0.00195134	2.76426e-08	858
PC 32:1	0.0345277	0.00325682	6.78344e-23	899	0.0168962	0.00186286	1.00624e-17	858
PC 34:1	0.0316258	0.00341646	2.36677e-18	899	0.0154698	0.00194219	2.5639e-14	858
TAG 48:0	0.0252194	0.00345448	2.02508e-12	899	0.00839727	0.00184033	7.0759e-06	858
TAG 52:4	-0.0256604	0.00336257	2.33718e-13	899	-0.00866228	0.00194957	1.204e-05	858
TAG 54:4	-0.0358246	0.00347234	6.59669e-22	899	-0.0104567	0.00194522	1.42849e-07	858
TAG 54:5	-0.0273263	0.0034697	4.54186e-14	899	-0.00842289	0.00199158	3.02463e-05	858
xanthurenate	0.0240934	0.00353759	4.3824e-11	897	0.00687123	0.00183979	0.000220535	858
dimethylglycine	-0.0195815	0.00290453	4.52428e-11	1112	-0.00571671	0.00156613	0.000294406	1013
Kynurenic acid	0.0124595	0.00319285	0.000108957	1112	0.000279394	0.00175462	0.87356	1013
Linear mixed models were performed adjusting for age, batch, smoking status, BMI, physical activity index and diet score as fixed effect and family relationship as random effect
