# Supplementary material for: Circulating metabolites may illustrate relationship of alcohol consumption with cardiovascular disease
Source: BMC Med. 2023 Nov 16;21:443. doi: 10.1186/s12916-023-03149-2 (PMC10652547; doi:10.1186/s12916-023-03149-2)
Supplement: Supplementary file 11 — Additional file 11: Table. S4. Pathway Analysis Results for 60 Metabolites Significantly Associated with Total Alcohol Consumption under KEGG Library. [file 12916_2023_3149_MOESM11_ESM.xlsx]

## Sheet: Sheet1
Additional file 11: Table.S4. Pathway Analysis Results for 60 Metabolites Significantly Associated With Total Alcohol Consumption under KEGG Library.
	Total	Expected	Hits	Raw p	Holm adjust	FDR	Impact
Arginine biosynthesis	14	0.18065	4	1.8628e-05	0.0015647	0.0015647	0.28934
Valine, leucine and isoleucine biosynthesis	8	0.10323	3	9.8883e-05	0.0082073	0.0041531	0
Aminoacyl-tRNA biosynthesis	48	0.61935	5	0.00025214	0.020675	0.0070599	0
Valine, leucine and isoleucine degradation	40	0.51613	3	0.013391	1	0.28122	0
Glycerolipid metabolism	16	0.20645	2	0.017038	1	0.28624	0.25078
Citrate cycle (TCA cycle)	20	0.25806	2	0.026157	1	0.36619	0.07393
Pyruvate metabolism	22	0.28387	2	0.031315	1	0.37578	0.0311
Alanine, aspartate and glutamate metabolism	28	0.36129	2	0.048932	1	0.49565	0.11618
Glyoxylate and dicarboxylate metabolism	32	0.4129	2	0.062268	1	0.49565	0
Linoleic acid metabolism	5	0.064516	1	0.062952	1	0.49565	0
D-Glutamine and D-glutamate metabolism	6	0.077419	1	0.075082	1	0.49565	0
Nitrogen metabolism	6	0.077419	1	0.075082	1	0.49565	0
Glycerophospholipid metabolism	36	0.46452	2	0.076707	1	0.49565	0.11182
Arginine and proline metabolism	38	0.49032	2	0.084299	1	0.50579	0.18843
Tyrosine metabolism	42	0.54194	2	0.10015	1	0.56082	0.02463
Phenylalanine metabolism	10	0.12903	1	0.12213	1	0.64117	0
alpha-Linolenic acid metabolism	13	0.16774	1	0.15591	1	0.77037	0
Purine metabolism	65	0.83871	2	0.20336	1	0.94901	0
Pantothenate and CoA biosynthesis	19	0.24516	1	0.2198	1	0.97177	0
Sphingolipid metabolism	21	0.27097	1	0.24006	1	1	0
Propanoate metabolism	23	0.29677	1	0.25982	1	1	0
Galactose metabolism	27	0.34839	1	0.29788	1	1	0
Glutathione metabolism	28	0.36129	1	0.3071	1	1	0
Glycine, serine and threonine metabolism	33	0.42581	1	0.3515	1	1	0.0726
Arachidonic acid metabolism	36	0.46452	1	0.37683	1	1	0
Pyrimidine metabolism	39	0.50323	1	0.40122	1	1	0
