# Supplementary material for: Circulating metabolites may illustrate relationship of alcohol consumption with cardiovascular disease
Source: BMC Med. 2023 Nov 16;21:443. doi: 10.1186/s12916-023-03149-2 (PMC10652547; doi:10.1186/s12916-023-03149-2)
Supplement: Supplementary file 12 — Additional file 12: Table. S5. Pathway Analysis Results for 60 Metabolites Significantly Associated with Total Alcohol Consumption under SMPDB Library. [file 12916_2023_3149_MOESM12_ESM.xlsx]

## Sheet: Sheet1
Additional file 12: Table.S5. Pathway Analysis Results for 60 Metabolites Significantly Associated with Total Alcohol Consumption under SMPDB Library.
	Total	Expected	Hits	Raw p	Holm adjust	FDR	Impact
Urea Cycle	23	0.38751	2	0.054931	1	1	0.1543
Phospholipid Biosynthesis	25	0.42121	2	0.063864	1	1	0.099711
Citric Acid Cycle	26	0.43806	2	0.068509	1	1	0
Thyroid hormone synthesis	5	0.084242	1	0.081607	1	1	0
Aspartate Metabolism	34	0.57284	2	0.10932	1	1	0
Malate-Aspartate Shuttle	7	0.11794	1	0.11246	1	1	0.28571
Arginine and Proline Metabolism	48	0.80872	2	0.1918	1	1	0.082296
Warburg Effect	49	0.82557	2	0.19804	1	1	0
Beta Oxidation of Very Long Chain Fatty Acids	13	0.21903	1	0.19927	1	1	0.049458
Valine, Leucine and Isoleucine Degradation	51	0.85927	2	0.21059	1	1	0
Mitochondrial Electron Transport Chain	15	0.25273	1	0.22638	1	1	0
Carnitine Synthesis	16	0.26957	1	0.23961	1	1	0
Betaine Metabolism	18	0.30327	1	0.26544	1	1	0
Transfer of Acetyl Groups into Mitochondria	18	0.30327	1	0.26544	1	1	0.30905
Purine Metabolism	63	1.0614	2	0.28744	1	1	0.00023849
Arachidonic Acid Metabolism	65	1.0951	2	0.30034	1	1	0
Oxidation of Branched Chain Fatty Acids	22	0.37066	1	0.31463	1	1	0
Glycerolipid Metabolism	23	0.38751	1	0.32644	1	1	0.16414
Mitochondrial Beta-Oxidation of Long Chain Saturated Fatty Acids	24	0.40436	1	0.33805	1	1	0
Phenylalanine and Tyrosine Metabolism	25	0.42121	1	0.34948	1	1	0
Gluconeogenesis	30	0.50545	1	0.40387	1	1	0.017794
Galactose Metabolism	31	0.5223	1	0.41422	1	1	0
Pyruvate Metabolism	37	0.62339	1	0.47286	1	1	0
Methionine Metabolism	39	0.65709	1	0.49115	1	1	0
Fatty Acid Metabolism	40	0.67393	1	0.50007	1	1	0
Tyrosine Metabolism	55	0.92666	1	0.61739	1	1	0
Bile Acid Biosynthesis	59	0.99405	1	0.64398	1	1	0
