# Supplementary material for: Circulating metabolites may illustrate relationship of alcohol consumption with cardiovascular disease
Source: BMC Med. 2023 Nov 16;21:443. doi: 10.1186/s12916-023-03149-2 (PMC10652547; doi:10.1186/s12916-023-03149-2)
Supplement: Supplementary file 13 — Additional file 13: Table. S6. Association between Incident CVD and alcohol-related Metabolites. Base models were performed adjusting for age, sex and batch. Multivariable models were performed additionally adjusting for BMI, SBP, hypertension treatment status, diabetes, smoking status, total and high-density lipoprotein cholesterol level. [file 12916_2023_3149_MOESM13_ESM.xlsx]

## Sheet: Sheet1
Additional file 13: Table.S6. Association between Incident CVD and alcohol-related Metabolites.
Metabolites	Base model						Multivariable model
	HR	P value	95% CI		n	n of event	HR	P value	95% CI		n	n of event
TAG 50:2	1.31	3.74903e-09	1.2	1.43	1784	555	1.16	0.00569645	1.04	1.28	1769	552
TAG 50:1	1.33	5.65487e-09	1.21	1.46	1520	483	1.17	0.0054971	1.05	1.3	1507	481
TAG 48:1	1.26	2.3053e-07	1.15	1.37	1784	555	1.13	0.0169723	1.02	1.24	1769	552
TAG 48:0	1.24	1.39447e-06	1.14	1.36	1784	555	1.09	0.0870926	0.99	1.2	1769	552
isoleucine	1.23	3.5498e-06	1.13	1.34	2137	636	1.09	0.0697842	0.99	1.21	2116	631
leucine	1.22	1.75085e-05	1.12	1.34	2137	636	1.1	0.071609	0.99	1.21	2116	631
TAG 52:3	1.23	1.83611e-05	1.12	1.35	1784	555	1.1	0.0995475	0.98	1.23	1769	552
TAG 46:0	1.21	2.83595e-05	1.11	1.32	1520	483	1.08	0.135626	0.98	1.19	1507	481
PC 32:1	1.16	0.000541192	1.07	1.27	1784	555	1.09	0.079584	0.99	1.2	1769	552
glutamine	0.87	0.000659562	0.8	0.94	2137	636	0.92	0.0374453	0.84	0.99	2116	631
valine	1.16	0.00104538	1.06	1.26	2137	636	1.04	0.37692	0.95	1.15	2116	631
proline	1.13	0.00291977	1.04	1.22	2137	636	1.05	0.226941	0.97	1.15	2116	631
carnitine	1.13	0.00297687	1.04	1.23	2137	636	1.07	0.104364	0.99	1.17	2116	631
ornithine	1.12	0.00548768	1.03	1.21	2137	636	1.12	0.00856629	1.03	1.22	2116	631
TAG 54:3	1.13	0.00612801	1.03	1.23	1784	555	1.03	0.528623	0.93	1.14	1769	552
PC 32:0	1.13	0.00672006	1.03	1.23	1784	555	1.11	0.0338711	1.01	1.22	1769	552
PC-B 36:4	1.12	0.00763495	1.03	1.22	1784	555	1.11	0.0310496	1.01	1.21	1769	552
TAG 52:4	1.13	0.0117096	1.03	1.24	1784	555	0.99	0.839565	0.88	1.11	1769	552
xanthosine	1.11	0.0156199	1.02	1.2	2137	636	1.06	0.175677	0.97	1.15	2116	631
CE 18:0	0.9	0.0159473	0.82	0.98	1784	555	0.94	0.160137	0.86	1.03	1769	552
PC 34:1	1.11	0.0165486	1.02	1.21	1784	555	1.08	0.0894485	0.99	1.19	1769	552
2-hydroxybutyric acid	1.11	0.0209147	1.02	1.21	1782	555	1.03	0.587696	0.93	1.13	1767	552
2-Hydroxyglutaric acid	1.1	0.0335463	1.01	1.2	1782	555	1.05	0.31117	0.96	1.15	1767	552
TAG 52:5	1.09	0.0424181	1	1.19	1784	555	0.97	0.576764	0.87	1.08	1769	552
PC 38:6	0.92	0.04641	0.84	1	1784	555	0.93	0.121503	0.85	1.02	1769	552
PC 38:4	1.08	0.0698431	0.99	1.17	1784	555	1.08	0.0906592	0.99	1.18	1769	552
CE 18:3	0.93	0.0927196	0.85	1.01	1784	555	1.05	0.34608	0.95	1.17	1769	552
xanthurenate	1.08	0.094794	0.99	1.19	1782	555	1.07	0.187891	0.97	1.18	1767	552
Glycodeoxycholic acid	1.07	0.105017	0.99	1.17	1782	555	1.03	0.447582	0.95	1.13	1767	552
CE 16:1	1.07	0.112872	0.98	1.17	1784	555	1.06	0.265376	0.96	1.16	1769	552
PC 36:3	1.06	0.149727	0.98	1.16	1784	555	1.06	0.220296	0.97	1.16	1769	552
TAG 58:10	1.05	0.212471	0.97	1.14	1784	555	1.01	0.869395	0.92	1.1	1769	552
CE 20:4	0.95	0.227828	0.87	1.03	1784	555	1.1	0.063838	0.99	1.22	1769	552
dimethylglycine	1.05	0.229204	0.97	1.14	2137	636	1	0.922795	0.92	1.08	2116	631
malate	1.06	0.237239	0.96	1.16	1782	555	1.04	0.452242	0.94	1.14	1767	552
LPC 20:4	0.95	0.264919	0.88	1.04	1784	555	1.02	0.681655	0.93	1.11	1769	552
TAG 54:5	1.04	0.360298	0.95	1.14	1784	555	0.99	0.789192	0.89	1.09	1769	552
citrulline	0.96	0.372248	0.89	1.05	2137	636	1.02	0.605711	0.94	1.11	2116	631
LPE 16:0	1.04	0.376564	0.95	1.13	1784	555	1.03	0.463273	0.95	1.13	1769	552
TAG 58:11	1.04	0.388119	0.95	1.13	1784	555	1	0.931796	0.92	1.1	1769	552
Hyocholic acid	1.03	0.45013	0.95	1.13	1782	555	1	0.951226	0.92	1.09	1767	552
fumarate-malate	0.97	0.451273	0.89	1.05	1782	555	0.91	0.0250871	0.83	0.99	1767	552
LPE 20:4	1.03	0.45255	0.95	1.11	1784	555	1.05	0.251533	0.97	1.14	1769	552
SM 18:1	0.97	0.488561	0.88	1.06	1784	555	0.98	0.692731	0.89	1.08	1769	552
LPC 14:0	1.03	0.501685	0.95	1.12	1784	555	1	0.95915	0.91	1.09	1769	552
TAG 60:12	1.03	0.512336	0.95	1.12	1784	555	0.97	0.570052	0.89	1.07	1769	552
CE 20:5	0.98	0.627058	0.9	1.07	1784	555	1.07	0.138275	0.98	1.18	1769	552
SM 22:0	0.98	0.629837	0.9	1.07	1784	555	0.96	0.378524	0.87	1.05	1769	552
PC 32:2	1.02	0.638428	0.94	1.11	1784	555	0.99	0.789857	0.9	1.09	1769	552
TAG 54:4	0.98	0.643572	0.9	1.07	1784	555	0.95	0.315797	0.86	1.05	1769	552
LPC 16:0	1.02	0.64543	0.94	1.11	1784	555	1.03	0.536401	0.94	1.13	1769	552
PC 34:4	1.02	0.7232	0.93	1.1	1784	555	1	0.977733	0.91	1.1	1769	552
glycerol	1.01	0.792499	0.91	1.12	1865	467	0.92	0.145509	0.83	1.03	1846	463
LPC 16:1	1.01	0.851396	0.93	1.09	1784	555	1.01	0.902933	0.92	1.1	1769	552
PC 34:3	1.01	0.853878	0.92	1.11	1784	555	1	0.923983	0.91	1.11	1769	552
SM 24:1	1	0.916577	0.92	1.09	1784	555	1	0.923571	0.92	1.1	1769	552
LPC 20:5	1	0.938379	0.92	1.08	1784	555	1.03	0.484321	0.95	1.12	1769	552
hippurate	1	0.954108	0.92	1.08	1782	555	1.02	0.714212	0.93	1.1	1767	552
thyroxine	1	0.965441	0.92	1.08	2137	636	0.96	0.296447	0.88	1.04	2116	631
CE 14:0	1	0.998742	0.91	1.1	1784	555	0.97	0.55264	0.88	1.07	1769	552
Base models were performed adjusting for age, sex and batch. Multivariable models were performed additionally adjusting for BMI, SBP, hypertension treatment status, diabetes, smoking status, total and high-density lipoprotein cholesterol level.
