# Supplementary material for: Circulating metabolites may illustrate relationship of alcohol consumption with cardiovascular disease
Source: BMC Med. 2023 Nov 16;21:443. doi: 10.1186/s12916-023-03149-2 (PMC10652547; doi:10.1186/s12916-023-03149-2)
Supplement: Supplementary file 14 — Additional file 14: Table. S7. Association between Incident CVD subtypes and alcohol-related Metabolites. Base models were performed adjusting for age, sex and batch. Multivariable models were performed additionally adjusting for BMI, SBP, hypertension treatment status, diabetes, smoking status, total and high-density lipoprotein cholesterol level. [file 12916_2023_3149_MOESM14_ESM.xlsx]

## Sheet: Sheet1
Additional file 14: Table.S7. Association between Incident CVD subtypes and alcohol-related Metabolites.
Disease	Metabolites	Base model						Multivariable model
		HR	pvalue	95% CI		n	n of event	HR	pvalue	95% CI		n	n of event
MI	PC 32:1	1.01951	0.798148	0.879204	1.1822	1868	202	0.884103	0.131655	0.753275	1.03765	1851	198
	TAG 46:0	1.07438	0.341869	0.926632	1.24569	1594	188	0.906317	0.239847	0.769207	1.06787	1579	185
	TAG 48:0	1.0174	0.816195	0.879701	1.17664	1868	202	0.834607	0.0294319	0.709273	0.982089	1851	198
	TAG 48:1	1.11171	0.154382	0.960947	1.28613	1868	202	0.915907	0.287591	0.779006	1.07687	1851	198
	TAG 50:1	1.17034	0.0428808	1.00505	1.36281	1594	188	0.968787	0.714591	0.817372	1.14825	1579	185
	TAG 50:2	1.22973	0.00678622	1.05874	1.42833	1868	202	0.977995	0.798578	0.824362	1.16026	1851	198
	TAG 52:3	1.35651	0.000106696	1.16263	1.58272	1868	202	1.17102	0.11067	0.964542	1.4217	1851	198
	glutamine	0.894205	0.106809	0.78058	1.02437	2250	219	0.959922	0.578921	0.830802	1.10911	2227	215
	isoleucine	1.16159	0.0507219	0.999529	1.34994	2250	219	1.00519	0.951579	0.850505	1.18801	2227	215
	leucine	1.16073	0.0657371	0.990348	1.36042	2250	219	1.00565	0.948707	0.846968	1.19407	2227	215
HF	PC 32:1	1.27052	0.00067413	1.10672	1.45855	1902	225	1.11878	0.150769	0.959957	1.30389	1883	223
	TAG 46:0	1.22882	0.00594667	1.06102	1.42315	1628	197	0.992522	0.929316	0.840843	1.17156	1611	196
	TAG 48:0	1.29181	0.000433466	1.12011	1.48983	1902	225	1.03769	0.643822	0.887059	1.21391	1883	223
	TAG 48:1	1.27524	0.000925155	1.10436	1.47255	1902	225	1.03825	0.647277	0.88403	1.21938	1883	223
	TAG 50:1	1.35692	0.000111168	1.16234	1.58408	1628	197	1.06037	0.518313	0.88759	1.26679	1611	196
	TAG 50:2	1.39894	9.01653e-06	1.20623	1.62242	1902	225	1.1285	0.157445	0.954365	1.3344	1883	223
	TAG 52:3	1.26873	0.00211479	1.09007	1.47668	1902	225	1.10954	0.260989	0.92561	1.33003	1883	223
	glutamine	0.844232	0.00756901	0.74558	0.955937	2307	280	0.914934	0.166127	0.806754	1.03762	2282	278
	isoleucine	1.35858	5.55762e-06	1.19032	1.55063	2307	280	1.12938	0.108193	0.973573	1.31013	2282	278
	leucine	1.26595	0.000909982	1.10129	1.45524	2307	280	1.04617	0.563163	0.897731	1.21916	2282	278
stroke	PC 32:1	1.22967	0.00968384	1.05138	1.4382	1904	180	1.21937	0.0246525	1.02564	1.44968	1885	178
	TAG 46:0	1.11643	0.175685	0.951922	1.30937	1630	167	1.09577	0.322013	0.914347	1.31319	1613	165
	TAG 48:0	1.20809	0.0209828	1.02894	1.41844	1904	180	1.18546	0.0579985	0.99425	1.41345	1885	178
	TAG 48:1	1.17306	0.0368418	1.0098	1.36272	1904	180	1.17953	0.0595606	0.993368	1.40057	1885	178
	TAG 50:1	1.28445	0.00193689	1.09641	1.50472	1630	167	1.30289	0.00403813	1.08787	1.56041	1613	165
	TAG 50:2	1.21059	0.0133676	1.0405	1.40849	1904	180	1.23304	0.0200186	1.03351	1.47108	1885	178
	TAG 52:3	1.13415	0.119365	0.967989	1.32883	1904	180	1.1963	0.0708558	0.984879	1.45311	1885	178
	glutamine	0.906908	0.180843	0.785973	1.04645	2301	213	0.92906	0.329055	0.801441	1.077	2276	210
	isoleucine	0.995455	0.953842	0.853157	1.16149	2301	213	0.943524	0.514895	0.79208	1.12392	2276	210
	leucine	0.937734	0.43699	0.797401	1.10276	2301	213	0.882952	0.17037	0.739009	1.05493	2276	210
CHD	PC 32:1	1.12147	0.0514316	0.999288	1.2586	1819	315	1.0209	0.74509	0.901235	1.15644	1804	312
	TAG 46:0	1.18433	0.00469127	1.05328	1.3317	1551	282	1.03236	0.628791	0.907322	1.17462	1538	280
	TAG 48:0	1.19755	0.00284347	1.06383	1.34807	1819	315	1.04035	0.549102	0.914072	1.18407	1804	312
	TAG 48:1	1.23284	0.000448147	1.09684	1.3857	1819	315	1.08305	0.223956	0.952369	1.23166	1804	312
	TAG 50:1	1.31179	2.61979e-05	1.15589	1.48871	1551	282	1.12593	0.0982844	0.978233	1.29594	1538	280
	TAG 50:2	1.31741	7.74859e-06	1.16748	1.48659	1819	315	1.13387	0.0705898	0.989504	1.29929	1804	312
	TAG 52:3	1.25321	0.000378702	1.10655	1.4193	1819	315	1.12039	0.144607	0.961704	1.30526	1804	312
	glutamine	0.88401	0.0254526	0.793399	0.984969	2183	340	0.9364	0.251603	0.836899	1.04773	2162	337
	isoleucine	1.2401	0.000463699	1.09935	1.39887	2183	340	1.09968	0.16393	0.961971	1.2571	2162	337
	leucine	1.26773	0.000281318	1.11539	1.44087	2183	340	1.12258	0.102014	0.977293	1.28947	2162	337
Base models were performed adjusting for age, sex and batch. Multivariable models were performed additionally adjusting for BMI, SBP, hypertension treatment status, diabetes, smoking status, total and high-density lipoprotein cholesterol level.
