# Supplementary material for: Circulating metabolites may illustrate relationship of alcohol consumption with cardiovascular disease
Source: BMC Med. 2023 Nov 16;21:443. doi: 10.1186/s12916-023-03149-2 (PMC10652547; doi:10.1186/s12916-023-03149-2)
Supplement: Supplementary file 15 — Additional file 15: Table. S8. Beta Direction from Association between Cumulative Average Alcohol Consumption and Metabolites, Association between Incident CVD and alcohol-related Metabolites. [file 12916_2023_3149_MOESM15_ESM.xlsx]

## Sheet: Sheet1
Additional file 15: Table.S8. Beta Direction from Association between Cumulative Average Alcohol Consumption and Metabolites, Association between Incident CVD and alcohol-related Metabolites.
Metabolite	Beta with alcohol	Beta with CVD
TAG 50:2	+	+
TAG 50:1	+	+
TAG 48:1	+	+
TAG 48:0	+	+
TAG 46:0	+	+
PC 32:1	+	+
glutamine	-	-
TAG 52:3	-	+
isoleucine	-	+
leucine	-	+
