# Supplementary material for: Circulating metabolites may illustrate relationship of alcohol consumption with cardiovascular disease
Source: BMC Med. 2023 Nov 16;21:443. doi: 10.1186/s12916-023-03149-2 (PMC10652547; doi:10.1186/s12916-023-03149-2)
Supplement: Supplementary file 16 — Additional file 16: Table. S9. Comparison to Van Roekel's Study. Only in this analysis, our alcohol consumption (g/day) was plus 1 and natural log-transformed. The sex and batch-adjusted residual of metabolites from linear mixed model were used as outcome. Linear mixed models were performed for alcohol drinking and residual of metabolites in linear mixed model, adjusting for age, sex, smoking status, BMI, physical activity, diet score as fixed effect, and familial relationship as random effect. Refer to reference 12 for details in Van Roekel's study. [file 12916_2023_3149_MOESM16_ESM.xlsx]

## Sheet: Sheet1
Additional file 16: Table.S9. Comparison to Van Roekel's Study
Our study				Roekel's study
Metabolite	Beta	SE	t value	Metabolite	Beta	SE	t value
LPC 16:0	0.0738767	0.0237343	3.11266	LysoPC a C16:0	0.08	0.02	4
LPC 16:1	0.041987	0.0237937	1.76463	LysoPC a C16:1	0.12	0.02	6
LPC 20:4	0.0882157	0.0229837	3.83819	LysoPC a C20:4	0.08	0.02	4
PC 32:0	0.201195	0.0227423	8.84676	PC aa C32:0	0.13	0.02	6.5
PC 32:1	0.26821	0.0220019	12.1903	PC aa C32:1	0.22	0.02	11
PC 32:1	0.26821	0.0220019	12.1903	PC ae C32:1	0.08	0.02	4
PC 32:2	0.118501	0.0228927	5.1764	PC aa C32:2	0.1	0.02	5
PC 34:1	0.252527	0.022771	11.0899	PC aa C34:1	0.14	0.02	7
PC 34:3	0.0754577	0.0225712	3.34309	PC aa C34:3	0.08	0.02	4
PC 34:4	0.147671	0.022772	6.48478	PC aa C34:4	0.13	0.02	6.5
PC 38:6	0.128209	0.0228248	5.61709	PC aa C38:6	0.09	0.02	4.5
PC-B 36:4	0.218336	0.0230266	9.48189	PC aa C36:4	0.15	0.02	7.5
SM 24:1	0.162574	0.0233897	6.95069	SM C24:1	0.04	0.01	4
Only in this analysis, our alcohol consumption (g/day) was plus 1 and natural log-transformed. The sex and batch-adjusted residual of metabolites from linear mixed model were used as outcome. Linear mixed models were performed for alcohol drinking and residual of metabolites in linear mixed model, adjusting for age, sex, smoking status, BMI, physical activity, diet score as fixed effect, and fami…
The sex and batch-adjusted residual of metabolites from linear mixed model were used as outcome.
Linear mixed models were performed for alcohol drinking and residual of metabolites in linear mixed model, adjusting for age, sex, smoking status, BMI, physical activity, diet score as fixed effect, and familial relationship as random effect.
Refer to reference 12 for details in Van Roekel's study.
