# Supplementary material for: Circulating metabolites may illustrate relationship of alcohol consumption with cardiovascular disease
Source: BMC Med. 2023 Nov 16;21:443. doi: 10.1186/s12916-023-03149-2 (PMC10652547; doi:10.1186/s12916-023-03149-2)
Supplement: Supplementary file 17 — Additional file 17: Table. S10. Comparison to Würtz’s study. Refer to reference 38 for detail statistical analysis in the Wurtz’s study, and significant threshold in their study is 0.0016. And reference 12 for details in Van Roekel's study, and FDR p value<0.05 was significance level. [file 12916_2023_3149_MOESM17_ESM.xlsx]

## Sheet: Sheet1
Additional file 17: Table.S10. Comparison to Würtz’s study.
Metabolites	Our study (g/day)		Würtz’s study (100g/week )			Van Roekel's study (g/day, plus 1 and natural log-transformated)
	Beta	P value	Beta	P value	Beta convert unit:g/day	Beta	P value
glutamine	-0.008	3.12e-09	-0.12	significant	-0.0084	-0.01	nonsignificant
glycerol	0.006	7.58e-05	0.07	significant	0.0049	\	\
leucine	-0.005	3.35e-05	0.05	significant	0.0035	0	nonsignificant
glycine	-0.004	0.00776	-0.02	nonsignificant	-0.0014	-0.02	nonsignificant
alanine	-0.001	0.437	0.04	significant	0.0028	-0.02	nonsignificant
isoleucine	-0.006	1.49e-06	0.02	nonsignificant	0.0014	0	nonsignificant
valine	-0.007	1.8e-06	-0.02	nonsignificant	-0.0014	-0.01	nonsignificant
lactate	0.003	0.0796	0.01	nonsignificant	0.0007	\	\
pyruvate	0.001	0.721	0.06	significant	0.0042	\	\
citrate	-0.003	0.0592	-0.18	significant	-0.0126	\	\
creatinie	-0.004	0.00442	-0.01	nonsignificant	-0.0007	\	\
Refer to reference 38 for detail statistical analysis in the Wurtz’s study, and signficant threshold in their study is 0.0016.
And reference 12 for details in Van Roekel's study, and FDR p value<0.05 was significance level.
